# Supplementary material for: A Comprehensive Clinical Decision Support System for the Early Diagnosis of Axial Spondyloarthritis: Multi-Sequence MRI, Clinical Risk Integration, and Explainable Segmentation
Source: Diagnostics (Basel). 2026 Mar 30;16(7):1037. doi: 10.3390/diagnostics16071037 (PMC13072811; doi:10.3390/diagnostics16071037)
Supplement: Supplementary file 1 [file diagnostics-16-01037-s001.zip]

Archive with 1 entries (1 files):
- diagnostics-4186521-supplementary.pdf
